# Supplementary material for: Inter-Observer Reproducibility of [18F]FDG PET/CT Radiomic Features in Primary Breast Carcinoma
Source: J Imaging. 2026 Jul 4;12(7):300. doi: 10.3390/jimaging12070300 (PMC13413217; doi:10.3390/jimaging12070300)
Supplement: Supplementary file 1 [file jimaging-12-00300-s001.zip]

Archive with 6 entries (6 files):
- CheckList for EvaluAtion of Radiomics (CLEAR checklist).pdf
- Figure S1.tiff
- Figure S2.png
- Table S1. Complete list of the 107 radiomic features.xlsx
- Table S2.pdf
- Table S3.pdf
