# Supplementary material for: Inter-Observer Reproducibility of [18F]FDG PET/CT Radiomic Features in Primary Breast Carcinoma
Source: J Imaging. 2026 Jul 4;12(7):300. doi: 10.3390/jimaging12070300 (PMC13413217; doi:10.3390/jimaging12070300)
Supplement: Supplementary file 1 [file jimaging-12-00300-s001.zip › Table S1. Complete list of the 107 radiomic features.xlsx]

## Sheet: Foaie1
No.	Class	Feature name	ICC(A,1)	95% CI	Reliability (Koo & Li)	Stability category
1	shape	shape_Elongation	0.574	[0.261; 0.867]	Moderate	Unstable
2	shape	shape_Flatness	0.724	[0.453; 0.930]	Moderate	Unstable
3	shape	shape_LeastAxisLength	0.972	[0.935; 0.989]	Excellent	High stability
4	shape	shape_MajorAxisLength	0.247	[0.098; 0.947]	Poor	Unstable
5	shape	shape_Maximum2DDiameterColumn	0.22	[0.089; 0.967]	Poor	Unstable
6	shape	shape_Maximum2DDiameterRow	0.1	[0.047; 0.925]	Poor	Unstable
7	shape	shape_Maximum2DDiameterSlice	0.932	[0.840; 0.983]	Excellent	High stability
8	shape	shape_Maximum3DDiameter	0.139	[0.050; 0.924]	Poor	Unstable
9	shape	shape_MeshVolume	0.978	[0.914; 0.998]	Excellent	High stability
10	shape	shape_MinorAxisLength	0.952	[0.890; 0.993]	Excellent	High stability
11	shape	shape_Sphericity	0.908	[0.791; 0.965]	Excellent	High stability
12	shape	shape_SurfaceArea	0.961	[0.909; 0.992]	Excellent	High stability
13	shape	shape_SurfaceVolumeRatio	0.939	[0.887; 0.973]	Excellent	High stability
14	shape	shape_VoxelVolume	0.978	[0.916; 0.998]	Excellent	High stability
15	first-order	firstorder_10Percentile	0.713	[0.522; 0.844]	Moderate	Unstable
16	first-order	firstorder_90Percentile	0.997	[0.994; 0.998]	Excellent	High stability
17	first-order	firstorder_Energy	0.999	[0.993; 0.999]	Excellent	High stability
18	first-order	firstorder_Entropy	0.984	[0.965; 0.993]	Excellent	High stability
19	first-order	firstorder_InterquartileRange	0.99	[0.964; 0.997]	Excellent	High stability
20	first-order	firstorder_Kurtosis	0.744	[0.516; 0.885]	Moderate	Unstable
21	first-order	firstorder_Maximum	0.999	[0.998; 0.999]	Excellent	High stability
22	first-order	firstorder_Mean	0.972	[0.935; 0.988]	Excellent	High stability
23	first-order	firstorder_MeanAbsoluteDeviation	0.993	[0.979; 0.997]	Excellent	High stability
24	first-order	firstorder_Median	0.959	[0.870; 0.985]	Excellent	High stability
25	first-order	firstorder_Minimum	0.313	[0.077; 0.598]	Poor	Unstable
26	first-order	firstorder_Range	0.988	[0.970; 0.995]	Excellent	High stability
27	first-order	firstorder_RobustMeanAbsoluteDeviation	0.992	[0.971; 0.997]	Excellent	High stability
28	first-order	firstorder_RootMeanSquared	0.987	[0.969; 0.994]	Excellent	High stability
29	first-order	firstorder_Skewness	0.761	[0.564; 0.896]	Good	Acceptable stability
30	first-order	firstorder_TotalEnergy	0.999	[0.995; 0.999]	Excellent	High stability
31	first-order	firstorder_Uniformity	0.978	[0.957; 0.985]	Excellent	High stability
32	first-order	firstorder_Variance	0.996	[0.974; 0.999]	Excellent	High stability
33	GLCM	glcm_Autocorrelation	0.992	[0.932; 0.997]	Excellent	High stability
34	GLCM	glcm_ClusterProminence	0.997	[0.930; 0.999]	Excellent	High stability
35	GLCM	glcm_ClusterShade	0.981	[0.769; 0.994]	Excellent	High stability
36	GLCM	glcm_ClusterTendency	0.994	[0.959; 0.998]	Excellent	High stability
37	GLCM	glcm_Contrast	0.993	[0.988; 0.998]	Excellent	High stability
38	GLCM	glcm_Correlation	0.873	[0.794; 0.923]	Good	Acceptable stability
39	GLCM	glcm_DifferenceAverage	0.994	[0.991; 0.997]	Excellent	High stability
40	GLCM	glcm_DifferenceEntropy	0.996	[0.992; 0.998]	Excellent	High stability
41	GLCM	glcm_DifferenceVariance	0.996	[0.992; 0.999]	Excellent	High stability
42	GLCM	glcm_Id	0.991	[0.981; 0.995]	Excellent	High stability
43	GLCM	glcm_Idm	0.99	[0.976; 0.995]	Excellent	High stability
44	GLCM	glcm_Idmn	0.9	[0.821; 0.947]	Excellent	High stability
45	GLCM	glcm_Idn	0.909	[0.831; 0.951]	Excellent	High stability
46	GLCM	glcm_Imc1	0.934	[0.872; 0.973]	Excellent	High stability
47	GLCM	glcm_Imc2	0.942	[0.840; 0.978]	Excellent	High stability
48	GLCM	glcm_InverseVariance	0.988	[0.973; 0.994]	Excellent	High stability
49	GLCM	glcm_JointAverage	0.962	[0.880; 0.988]	Excellent	High stability
50	GLCM	glcm_JointEnergy	0.961	[0.899; 0.988]	Excellent	High stability
51	GLCM	glcm_JointEntropy	0.985	[0.972; 0.992]	Excellent	High stability
52	GLCM	glcm_MCC	0.863	[0.713; 0.936]	Good	Acceptable stability
53	GLCM	glcm_MaximumProbability	0.899	[0.848; 0.970]	Good	Acceptable stability
54	GLCM	glcm_SumAverage	0.962	[0.874; 0.988]	Excellent	High stability
55	GLCM	glcm_SumEntropy	0.982	[0.969; 0.990]	Excellent	High stability
56	GLCM	glcm_SumSquares	0.995	[0.972; 0.998]	Excellent	High stability
57	GLRLM	glrlm_GrayLevelNonUniformity	0.98	[0.952; 0.997]	Excellent	High stability
58	GLRLM	glrlm_GrayLevelNonUniformityNormalized	0.986	[0.959; 0.994]	Excellent	High stability
59	GLRLM	glrlm_GrayLevelVariance	0.996	[0.975; 0.999]	Excellent	High stability
60	GLRLM	glrlm_HighGrayLevelRunEmphasis	0.992	[0.940; 0.997]	Excellent	High stability
61	GLRLM	glrlm_LongRunEmphasis	0.937	[0.850; 0.993]	Excellent	High stability
62	GLRLM	glrlm_LongRunHighGrayLevelEmphasis	0.991	[0.931; 0.997]	Excellent	High stability
63	GLRLM	glrlm_LongRunLowGrayLevelEmphasis	0.771	[0.612; 0.825]	Good	Acceptable stability
64	GLRLM	glrlm_LowGrayLevelRunEmphasis	0.748	[0.562; 0.835]	Moderate	Unstable
65	GLRLM	glrlm_RunEntropy	0.981	[0.963; 0.991]	Excellent	High stability
66	GLRLM	glrlm_RunLengthNonUniformity	0.982	[0.926; 0.998]	Excellent	High stability
67	GLRLM	glrlm_RunLengthNonUniformityNormalized	0.957	[0.904; 0.991]	Excellent	High stability
68	GLRLM	glrlm_RunPercentage	0.95	[0.886; 0.991]	Excellent	High stability
69	GLRLM	glrlm_RunVariance	0.922	[0.786; 0.990]	Excellent	High stability
70	GLRLM	glrlm_ShortRunEmphasis	0.96	[0.911; 0.994]	Excellent	High stability
71	GLRLM	glrlm_ShortRunHighGrayLevelEmphasis	0.992	[0.946; 0.997]	Excellent	High stability
72	GLRLM	glrlm_ShortRunLowGrayLevelEmphasis	0.745	[0.548; 0.844]	Moderate	Unstable
73	GLSZM	glszm_GrayLevelNonUniformity	0.988	[0.960; 0.998]	Excellent	High stability
74	GLSZM	glszm_GrayLevelNonUniformityNormalized	0.924	[0.901; 0.977]	Excellent	High stability
75	GLSZM	glszm_GrayLevelVariance	0.996	[0.982; 0.998]	Excellent	High stability
76	GLSZM	glszm_HighGrayLevelZoneEmphasis	0.993	[0.945; 0.998]	Excellent	High stability
77	GLSZM	glszm_LargeAreaEmphasis	0.756	[0.398; 0.797]	Good	Acceptable stability
78	GLSZM	glszm_LargeAreaHighGrayLevelEmphasis	0.749	[0.487; 0.955]	Moderate	Unstable
79	GLSZM	glszm_LargeAreaLowGrayLevelEmphasis	0.357	[0.206; 0.813]	Poor	Unstable
80	GLSZM	glszm_LowGrayLevelZoneEmphasis	0.853	[0.670; 0.930]	Good	Acceptable stability
81	GLSZM	glszm_SizeZoneNonUniformity	0.995	[0.975; 0.998]	Excellent	High stability
82	GLSZM	glszm_SizeZoneNonUniformityNormalized	0.966	[0.942; 0.979]	Excellent	High stability
83	GLSZM	glszm_SmallAreaEmphasis	0.961	[0.917; 0.987]	Excellent	High stability
84	GLSZM	glszm_SmallAreaHighGrayLevelEmphasis	0.994	[0.957; 0.998]	Excellent	High stability
85	GLSZM	glszm_SmallAreaLowGrayLevelEmphasis	0.721	[0.484; 0.814]	Moderate	Unstable
86	GLSZM	glszm_ZoneEntropy	0.978	[0.963; 0.987]	Excellent	High stability
87	GLSZM	glszm_ZonePercentage	0.974	[0.952; 0.985]	Excellent	High stability
88	GLSZM	glszm_ZoneVariance	0.918	[0.289; 0.942]	Excellent	Acceptable stability
89	GLDM	gldm_DependenceEntropy	0.963	[0.938; 0.978]	Excellent	High stability
90	GLDM	gldm_DependenceNonUniformity	0.99	[0.957; 0.998]	Excellent	High stability
91	GLDM	gldm_DependenceNonUniformityNormalized	0.939	[0.871; 0.972]	Excellent	High stability
92	GLDM	gldm_DependenceVariance	0.926	[0.661; 0.968]	Excellent	Acceptable stability
93	GLDM	gldm_GrayLevelNonUniformity	0.978	[0.952; 0.996]	Excellent	High stability
94	GLDM	gldm_GrayLevelVariance	0.996	[0.974; 0.999]	Excellent	High stability
95	GLDM	gldm_HighGrayLevelEmphasis	0.992	[0.940; 0.997]	Excellent	High stability
96	GLDM	gldm_LargeDependenceEmphasis	0.919	[0.768; 0.990]	Excellent	High stability
97	GLDM	gldm_LargeDependenceHighGrayLevelEmphasis	0.976	[0.785; 0.994]	Excellent	High stability
98	GLDM	gldm_LargeDependenceLowGrayLevelEmphasis	0.871	[0.515; 0.928]	Good	Acceptable stability
99	GLDM	gldm_LowGrayLevelEmphasis	0.72	[0.536; 0.817]	Moderate	Unstable
100	GLDM	gldm_SmallDependenceEmphasis	0.979	[0.962; 0.988]	Excellent	High stability
101	GLDM	gldm_SmallDependenceHighGrayLevelEmphasis	0.995	[0.969; 0.998]	Excellent	High stability
102	GLDM	gldm_SmallDependenceLowGrayLevelEmphasis	0.711	[0.411; 0.860]	Moderate	Unstable
103	NGTDM	ngtdm_Busyness	0.573	[0.523; 0.792]	Moderate	Unstable
104	NGTDM	ngtdm_Coarseness	0.873	[0.770; 0.971]	Good	Acceptable stability
105	NGTDM	ngtdm_Complexity	0.993	[0.986; 0.998]	Excellent	High stability
106	NGTDM	ngtdm_Contrast	0.957	[0.925; 0.979]	Excellent	High stability
107	NGTDM	ngtdm_Strength	0.987	[0.959; 0.996]	Excellent	High stability
